# Supplementary material for: Color changing object recognition and grabbing technology based on crystal butterfly algorithm and adaptive imitation
Source: iScience. 2024 Jul 6;27(8):110457. doi: 10.1016/j.isci.2024.110457 (PMC11363504; doi:10.1016/j.isci.2024.110457)
Supplement: Data S1. Butterfly optimization algorithm, depalletizing and palletizing structure source code, related to Figure 9 [file mmc2.zip]

Archive with 13 entries (13 files):
- CBAAI/Adap_System.m
- CBAAI/AddDisturbance.m
- CBAAI/Butterfly Optimization Algorithm.m
- CBAAI/CDP.m
- CBAAI/Dismantling and palletizing.m
- CBAAI/ExtractFeatures.m
- CBAAI/Fusion_output.m
- CBAAI/multimodalData_Training.m
- CBAAI/optimization_series.m
- CBAAI/SaveTrajectoryData.m
- CBAAI/Trajectory tracking and interference.m
- CBAAI/Trajectory_time_series.m
- CBAAI/TrajectoryPrediction_time_series.m
