# Supplementary material for: Color changing object recognition and grabbing technology based on crystal butterfly algorithm and adaptive imitation
Source: iScience. 2024 Jul 6;27(8):110457. doi: 10.1016/j.isci.2024.110457 (PMC11363504; doi:10.1016/j.isci.2024.110457)
Supplement: Data S1. Butterfly optimization algorithm, depalletizing and palletizing structure source code, related to Figure 9 [file mmc2.zip › CBAAI/Adap_System.m]

function AdaptiveControlSystem
    clear; clc;

    % Load or generate the necessary trajectory and property data
    [Gcup, Pcup, DtC, DtT, DtE, Vec, v, e] = GenerateTrajectoryAndProperties();

    % Parameters
    learning_rate = 0.01;
    max_iterations = 1000;
    tolerance = 1e-6;
    control_param = rand(1, 3);  % Initial control parameters

    % Main adaptive control loop
    for iteration = 1:max_iterations
        % Compute new trajectories and errors
        [new_Gcup, new_Pcup] = ComputeTrajectory(Gcup, Pcup, control_param);
        [new_e1, new_e2] = ComputeErrors(new_Gcup, new_Pcup, DtC, DtT, DtE);

        % Calculate gradient
        grad = CalculateGradient(new_e1, new_e2, v, control_param);

        % Update control parameters
        control_param = control_param - learning_rate * grad;

        % Calculate the new dynamic trajectory error
        [new_e1, new_e2] = ComputeErrors(new_Gcup, new_Pcup, DtC, DtT, DtE);
        new_error = norm([new_e1, new_e2]);

        % Check for convergence
        if new_error < tolerance
            break;
        end
    end

    % Output optimal control parameters
    disp('Optimal Control Parameters:');
    disp(control_param);
end

function [Gcup, Pcup, DtC, DtT, DtE, Vec, v, e] = GenerateTrajectoryAndProperties()
    num_samples = 100;

    Gcup = rand(num_samples, 3);
    Pcup = rand(num_samples, 3);
    DtC = rand(num_samples, 3);
    DtT = rand(num_samples, 3);
    DtE = rand(num_samples, 3);
    Vec = rand(num_samples, 3);
    v = rand(num_samples, 3);
    e = rand(num_samples, 2);
end

function [new_Gcup, new_Pcup] = ComputeTrajectory(Gcup, Pcup, control_param)
    num_samples = size(Gcup, 1);
    new_Gcup = zeros(num_samples, 3);
    new_Pcup = zeros(num_samples, 3);

    for i = 1:num_samples
        new_Gcup(i, :) = Gcup(i, :) + control_param .* sin(Pcup(i, :));
        new_Pcup(i, :) = Pcup(i, :) + control_param .* cos(Gcup(i, :));
    end
end

function [e1, e2] = ComputeErrors(Gcup, Pcup, DtC, DtT, DtE)
    num_samples = size(Gcup, 1);
    e1 = zeros(num_samples, 1);
    e2 = zeros(num_samples, 1);

    for i = 1:num_samples
        e1(i) = norm(Gcup(i, :) - DtC(i, :)) + norm(Pcup(i, :) - DtT(i, :));
        e2(i) = norm(Gcup(i, :) - DtE(i, :));
    end
end

function grad = CalculateGradient(e1, e2, v, control_param)
    num_samples = length(e1);
    grad = zeros(1, 3);

    for i = 1:num_samples
        grad = grad + (e1(i) * v(i, :) + e2(i) * control_param);
    end

    grad = grad / num_samples;
end
