# Supplementary material for: Color changing object recognition and grabbing technology based on crystal butterfly algorithm and adaptive imitation
Source: iScience. 2024 Jul 6;27(8):110457. doi: 10.1016/j.isci.2024.110457 (PMC11363504; doi:10.1016/j.isci.2024.110457)
Supplement: Data S1. Butterfly optimization algorithm, depalletizing and palletizing structure source code, related to Figure 9 [file mmc2.zip › CBAAI/AddDisturbance.m]

function fusion_output = FusionOutput(weighted_average)
    num_samples = size(weighted_average, 1);
    num_features = size(weighted_average, 2);
    
    fusion_output = zeros(num_samples, 1);
    for i = 1:num_samples
        for j = 1:num_features
            fusion_output(i) = fusion_output(i) + weighted_average(i, j) * log(j + 1);
        end
    end
end
