# Supplementary material for: Color changing object recognition and grabbing technology based on crystal butterfly algorithm and adaptive imitation
Source: iScience. 2024 Jul 6;27(8):110457. doi: 10.1016/j.isci.2024.110457 (PMC11363504; doi:10.1016/j.isci.2024.110457)
Supplement: Data S1. Butterfly optimization algorithm, depalletizing and palletizing structure source code, related to Figure 9 [file mmc2.zip › CBAAI/Butterfly Optimization Algorithm.m]

function [best_solution, best_fitness, iteration_history] = WaterCrystalButterflyOptimization(population_size, max_iterations)
    lb = -10;
    ub = 10;
    dimension = 3;
    population = InitializePopulation(population_size, dimension, lb, ub);
    fitness = CalculateFitness(population);
    iteration_history = zeros(max_iterations, 1);
    space_history = cell(max_iterations, 1);
    best_solution = zeros(1, dimension);
    best_fitness = inf;
    for iteration = 1:max_iterations
        space_history{iteration} = population;
        alpha = 0.1;
        beta = 0.1;
        gamma = 0.1;      
        population = UpdateButterflyPosition(population, alpha, beta, gamma, lb, ub);      
        if mod(iteration, 10) == 0
            population = AddDisturbance(population, 0.1);
        end       
        new_fitness = CalculateFitness(population);
        [current_best_fitness, best_index] = min(new_fitness);
        if current_best_fitness < best_fitness
            best_fitness = current_best_fitness;
            best_solution = population(best_index, :);
        end
        iteration_history(iteration) = best_fitness;
        shuffle_indices = randperm(population_size);
        population = population(shuffle_indices, :);
        for i = 1:population_size
            if new_fitness(i) < fitness(i)
                population(i, :) = best_solution;
            end
        end
        fitness = CalculateFitness(population);
    end
    SaveTrajectoryData(space_history);
end
