# Supplementary material for: Color changing object recognition and grabbing technology based on crystal butterfly algorithm and adaptive imitation
Source: iScience. 2024 Jul 6;27(8):110457. doi: 10.1016/j.isci.2024.110457 (PMC11363504; doi:10.1016/j.isci.2024.110457)
Supplement: Data S1. Butterfly optimization algorithm, depalletizing and palletizing structure source code, related to Figure 9 [file mmc2.zip › CBAAI/CDP.m]

function RoboticArmStackingUnstacking
    num_joints = 6;
    num_steps = 100;
    arm_length = 1.0;
    tolerance = 1e-3;
    joint_angles = rand(num_joints, 1) * pi / 2;
    positions = ComputeForwardKinematics(joint_angles, arm_length);
    desired_positions_stacking = GenerateDesiredPositions('stacking', num_steps);
    desired_positions_unstacking = GenerateDesiredPositions('unstacking', num_steps);

    Kp = 1.0;
    Ki = 0.1;
    Kd = 0.01;

    for step = 1:num_steps
        current_position = positions(:, step);
        desired_position = desired_positions_stacking(:, step);

        error = desired_position - current_position;
        integral_error = 0;
        derivative_error = 0;
        previous_error = 0;

        while norm(error) > tolerance
            integral_error = integral_error + error;
            derivative_error = error - previous_error;
            control_signal = Kp * error + Ki * integral_error + Kd * derivative_error;
            joint_angles = joint_angles + control_signal;
            positions(:, step) = ComputeForwardKinematics(joint_angles, arm_length);
            current_position = positions(:, step);
            previous_error = error;
            error = desired_position - current_position;
        end
    end

    for step = 1:num_steps
        current_position = positions(:, step);
        desired_position = desired_positions_unstacking(:, step);

        error = desired_position - current_position;
        integral_error = 0;
        derivative_error = 0;
        previous_error = 0;

        while norm(error) > tolerance
            integral_error = integral_error + error;
            derivative_error = error - previous_error;
            control_signal = Kp * error + Ki * integral_error + Kd * derivative_error;
            joint_angles = joint_angles + control_signal;
            positions(:, step) = ComputeForwardKinematics(joint_angles, arm_length);
            current_position = positions(:, step);
            previous_error = error;
            error = desired_position - current_position;
        end
    end

    SaveTrajectoryData(positions, 'stacking');
    SaveTrajectoryData(positions, 'unstacking');

    ga_output = GeneticAlgorithmOptimization(positions, desired_positions_stacking, desired_positions_unstacking);
    dl_output = DeepLearningOptimization(positions, desired_positions_stacking, desired_positions_unstacking);
    rl_output = ReinforcementLearningOptimization(positions, desired_positions_stacking, desired_positions_unstacking);

    combined_output = CombineOptimizations(ga_output, dl_output, rl_output);
    SaveTrajectoryData(combined_output, 'combined_optimization');
end

function positions = ComputeForwardKinematics(joint_angles, arm_length)
    num_joints = length(joint_angles);
    positions = zeros(3, num_joints + 1);

    for i = 1:num_joints
        theta = sum(joint_angles(1:i));
        positions(:, i + 1) = positions(:, i) + arm_length * [cos(theta); sin(theta); 0];
    end
end

function desired_positions = GenerateDesiredPositions(task, num_steps)
    if strcmp(task, 'stacking')
        desired_positions = linspace([0; 0; 0], [1; 1; 1], num_steps);
    elseif strcmp(task, 'unstacking')
        desired_positions = linspace([1; 1; 1], [0; 0; 0], num_steps);
    else
        error('Invalid task specified.');
    end
end

function SaveTrajectoryData(positions, task)
    save([task, '_trajectory_data.mat'], 'positions');
end

function ga_output = GeneticAlgorithmOptimization(positions, desired_positions_stacking, desired_positions_unstacking)
    num_samples = size(positions, 2);
    ga_output = zeros(size(positions));

    options = optimoptions('ga', 'MaxGenerations', 100, 'PopulationSize', 50, 'Display', 'off');
    for i = 1:num_samples
        fitnessFunction = @(x) norm(desired_positions_stacking(:, i) - x) + norm(desired_positions_unstacking(:, i) - x);
        [x, ~] = ga(fitnessFunction, 3, [], [], [], [], -10, 10, [], options);
        ga_output(:, i) = x;
    end
end

function dl_output = DeepLearningOptimization(positions, desired_positions_stacking, desired_positions_unstacking)
    num_samples = size(positions, 2);
    dl_output = zeros(size(positions));

    layers = [...
        sequenceInputLayer(3)
        fullyConnectedLayer(50)
        reluLayer
        fullyConnectedLayer(3)
        regressionLayer];
    
    options = trainingOptions('adam', ...
        'MaxEpochs', 50, ...
        'MiniBatchSize', 10, ...
        'InitialLearnRate', 0.001);
    
    net = trainNetwork(positions, [desired_positions_stacking; desired_positions_unstacking], layers, options);
    dl_output = predict(net, positions);
end

function rl_output = ReinforcementLearningOptimization(positions, desired_positions_stacking, desired_positions_unstacking)
    num_samples = size(positions, 2);
    rl_output = zeros(size(positions));
    gamma = 0.9;
    alpha = 0.1;

    Q = rand(num_samples, 3);

    for episode = 1:100
        for i = 1:num_samples
            reward = -norm(desired_positions_stacking(:, i) - Q(i, :)) - norm(desired_positions_unstacking(:, i) - Q(i, :));
            Q(i, :) = Q(i, :) + alpha * (reward + gamma * max(Q, [], 'all') - Q(i, :));
            rl_output(:, i) = Q(i, :);
        end
    end
end

function combined_output = CombineOptimizations(varargin)
    num_outputs = nargin;
    combined_output = 0;
    for i = 1:num_outputs
        combined_output = combined_output + varargin{i};
    end
    combined_output = combined_output / num_outputs;
end
