# Supplementary material for: Color changing object recognition and grabbing technology based on crystal butterfly algorithm and adaptive imitation
Source: iScience. 2024 Jul 6;27(8):110457. doi: 10.1016/j.isci.2024.110457 (PMC11363504; doi:10.1016/j.isci.2024.110457)
Supplement: Data S1. Butterfly optimization algorithm, depalletizing and palletizing structure source code, related to Figure 9 [file mmc2.zip › CBAAI/ExtractFeatures.m]

function features = ExtractFeatures(Dt)
    num_samples = size(Dt, 1);
    num_features = size(Dt, 2);
    features = zeros(num_samples, num_features);
    
    for i = 1:num
