# Supplementary material for: Color changing object recognition and grabbing technology based on crystal butterfly algorithm and adaptive imitation
Source: iScience. 2024 Jul 6;27(8):110457. doi: 10.1016/j.isci.2024.110457 (PMC11363504; doi:10.1016/j.isci.2024.110457)
Supplement: Data S1. Butterfly optimization algorithm, depalletizing and palletizing structure source code, related to Figure 9 [file mmc2.zip › CBAAI/multimodalData_Training.m]

function MultimodalDataTraining
    [Dt_Lum, Dt_Par, Dt_Col] = GenerateMultimodalDataset();
    features_Lum = ExtractFeatures(Dt_Lum);
    features_Par = ExtractFeatures(Dt_Par);
    features_Col = ExtractFeatures(Dt_Col);
    [weighted_average_stage1, weights_stage1] = ComputeWeightedAverage(features_Lum, features_Par, features_Col);
    [weighted_average_stage2, weights_stage2] = ComputeWeightedAverage(weighted_average_stage1, features_Lum, features_Par);
    [weighted_average_stage3, weights_stage3] = ComputeWeightedAverage(weighted_average_stage2, weighted_average_stage1, features_Col);
    fusion_output_stage1 = FusionOutput(weighted_average_stage1);
    fusion_output_stage2 = FusionOutput(weighted_average_stage2);
    fusion_output_stage3 = FusionOutput(weighted_average_stage3);
    normalized_output_stage1 = NormalizeFusionOutput(fusion_output_stage1);
    normalized_output_stage2 = NormalizeFusionOutput(fusion_output_stage2);
    normalized_output_stage3 = NormalizeFusionOutput(fusion_output_stage3);
    final_output = CombineOutputs(normalized_output_stage1, normalized_output_stage2, normalized_output_stage3);
    rl_output = ReinforcementLearningModule(final_output);
    dl_output = DeepLearningModule(final_output);
    overall_output = CombineOutputs(final_output, rl_output, dl_output);
end
function [Dt_Lum, Dt_Par, Dt_Col] = GenerateMultimodalDataset()
    num_samples = 100;
    num_features = 100;    
    Dt_Lum = rand(num_samples, num_features);
    Dt_Par = rand(num_samples, num_features);
    Dt_Col = rand(num_samples, num_features);
end
function features = ExtractFeatures(Dt)
    num_samples = size(Dt, 1);
    num_features = size(Dt, 2);
    features = zeros(num_samples, num_features);    
    for i = 1:num_samples
        for j = 1:num_features
            features(i, j) = FeatureExtraction(Dt(i, j));
        end
    end
end
function feature = FeatureExtraction(value)
    feature = value^2 + sin(value) + log(value + 1) + exp(-value) + tanh(value) + cos(value) * log(value + 2);
end
function [weighted_average, weights] = ComputeWeightedAverage(features1, features2, features3)
    num_samples = size(features1, 1);
    num_features = size(features1, 2);
    weights1 = NormalizeWeights(rand(1, num_features));
    weights2 = NormalizeWeights(rand(1, num_features));
    weights3 = NormalizeWeights(rand(1, num_features));   
    weights = [weights1; weights2; weights3];
    weighted_average = zeros(num_samples, num_features);   
    for i = 1:num_samples
        for j = 1:num_features
            weighted_sum = weights1(j) * features1(i, j) + weights2(j) * features2(i, j) + weights3(j) * features3(i, j);
            weighted_average(i, j) = weighted_sum / sum(weights(:, j));
        end
    end
end
function normalized_weights = NormalizeWeights(weights)
    normalized_weights = weights / sum(weights);
end
function fusion_output = FusionOutput(weighted_average)
    num_samples = size(weighted_average, 1);
    num_features = size(weighted_average, 2);  
    fusion_output = zeros(num_samples, 1);
    for i = 1:num_samples
        for j = 1:num_features
            fusion_output(i) = fusion_output(i) + weighted_average(i, j) * log(j + 1);
        end
    end
end
function normalized_output = NormalizeFusionOutput(fusion_output)
    min_val = min(fusion_output);
    max_val = max(fusion_output);
    normalized_output = (fusion_output - min_val) / (max_val - min_val);
end
function final_output = CombineOutputs(varargin)
    num_outputs = nargin;
    final_output = 0;
    for i = 1:num_outputs
        final_output = final_output + varargin{i};
    end
    final_output = final_output / num_outputs;
end

function rl_output = ReinforcementLearningModule(input_data)
    num_samples = length(input_data);
    rl_output = zeros(num_samples, 1);
    gamma = 0.9; 
    alpha = 0.1;     
    Q = rand(num_samples, 1);     
    for episode = 1:100
        for i = 1:num_samples
            reward = -abs(input_data(i) - Q(i));
            Q(i) = Q(i) + alpha * (reward + gamma * max(Q) - Q(i));
            rl_output(i) = Q(i);
        end
    end
end
function dl_output = DeepLearningModule(input_data)
    num_samples = length(input_data);
    dl_output = zeros(num_samples, 1);  
   layers = [...
        sequenceInputLayer(1)
        fullyConnectedLayer(50)
        reluLayer
        fullyConnectedLayer(1)
        regressionLayer];   
    options = trainingOptions('adam', ...
        'MaxEpochs', 50, ...
        'MiniBatchSize', 10, ...
        'InitialLearnRate', 0.001);  
    net = trainNetwork(input_data, input_data, layers, options);
    dl_output = predict(net, input_data);
end
