# Supplementary material for: Color changing object recognition and grabbing technology based on crystal butterfly algorithm and adaptive imitation
Source: iScience. 2024 Jul 6;27(8):110457. doi: 10.1016/j.isci.2024.110457 (PMC11363504; doi:10.1016/j.isci.2024.110457)
Supplement: Data S1. Butterfly optimization algorithm, depalletizing and palletizing structure source code, related to Figure 9 [file mmc2.zip › CBAAI/Trajectory_time_series.m]

function ButterflyTrajectoryPrediction
    clear; clf; clc;
    load trajectory_data grab1 grab2 grab3 grab4 grab5;
    y = chafeng(grab1, 2);
    [cq, cs] = fangcha(y);
    
    [p1, p2] = ARMA(6, 0, y);

    result = [];
    N = size(y, 2);
    n = size(p1, 1);
    
    for k = 1:n
        result(k) = y(k);
    end
    
    for k = n + 1:N
        sum1 = 0;
        for i = 1:n
            sum1 = sum1 + p1(i) * y(k - i);
        end
        result(k) = sum1;
    end
    
    for k = 1:10
        sum1 = 0;
        for i = 1:n
            sum1 = sum1 + p1(i) * result(k + N - i);
        end
        result(k + N) = sum1;
    end

    [best_solution, best_fitness, iteration_history] = WaterCrystalButterflyOptimization(50, 100);

    result1(1) = grab1(1);
    for k = 2:N
        result1(k) = grab1(k - 1) + result(k - 1);
    end
    for k = 2:N
        result1(k) = result1(k - 1) + result(k - 1);
    end
    
    plot(result1, '*-');
    hold on;
    plot(grab1, 'r+-');
    grid on;
    xlabel('Time(h)')
    ylabel('Trajectory')
    legend('Prediction', 'Actual');
end

function [fai, theta] = ARMA(p, q, trajectory)
    N = size(trajectory, 2);
    theta = [];
    gama = [];
    G = [];
    g = [];
    
    for k = 0:20
        sum = 0;
        for i = 1:N - k
            sum = sum + trajectory(i) * trajectory(i + k);
        end
        gama(k + 1) = sum / N;
    end
    
    for k = 1:p
        g(k) = gama(q + k + 1);
        for i = 1:p
            G(k, i) = gama(abs(q + k - i) + 1);
        end
    end
    
    fai = inv(G) * g';
    y = [];
    
    for k = p + 1:N
        sum = 0;
        for i = 1:p
            sum = sum + fai(i) * trajectory(k - i);
        end
        y(k - p) = trajectory(k) - sum;
    end
    
    gama1 = [];
    
    for k = 0:20
        sum = 0;
        for i = 1:N - k - p
            sum = sum + y(i) * y(i + k);
        end
        gama1(k + 1) = sum / N;
    end
    
    syms a1 a2 a3 g1 g2 g3 g4 delta;
    switch q
        case 1
            s = solve('g1=delta*(1+a1)', 'g2=delta*(-a1)', delta, a1);
            theta(1) = subs(s.a1, {g1, gama1(1)}, {g2, gama1(2)});
        case 2
            s = solve('g1=delta*(1+a1+a2)', 'g2=delta*(-a1+a1*a2)', 'g3=delta*(-a2)', delta, a1, a2);
            theta(1) = subs(s.a1(1), {g1, gama1(1)}, {g2, gama1(2)}, {g3, gama1(3)});
            theta(2) = subs(s.a2(1), {g1, gama1(1)}, {g2, gama1(2)}, {g3, gama1(3)});
        case 3
            s = solve('g1=delta*(1+a1+a2+a3)', 'g2=delta*(-a1+a1*a2+a2*a3)', 'g3=delta*(-a2+a2*a3)', 'g4=delta*(-a3)', delta, a1, a2, a3);
            theta(1) = subs(s.a1, {g1, gama1(1)}, {g2, gama1(2)}, {g3, gama1(3)}, {g4, gama1(4)});
            theta(2) = subs(s.a2, {g1, gama1(1)}, {g2, gama1(2)}, {g3, gama1(3)}, {g4, gama1(4)});
            theta(3) = subs(s.a3, {g1, gama1(1)}, {g2, gama1(2)}, {g3, gama1(3)}, {g4, gama1(4)});
    end
end

function y = chafeng(trajectory, N)
    p = [];
    i = size(trajectory, 2);
    
    for k = N + 1:i
        p(k - N) = trajectory(k) - trajectory(k - N);
    end
    
    y = p;
end

function [rou, a] = fangcha(trajectory)
    gama = [];
    sum = 0;
    N = size(trajectory, 2);
    y = trajectory - mean(trajectory);
    t = [1:20];
    gama = [];
    pp = [];
    
    for k = 0:20
        sum = 0;
        for i = 1:N - k
            sum = sum + y(i) * y(i + k);
        end
        gama(k + 1) = sum / N;
    end
    
    rou = gama(2:21);
    rou = rou / gama(1);
    pp(1, 1) = rou(1);
    a(1) = rou(1);
    k = 2;
    
    for k = 1:19
        sum1 = 0;
        sum2 = 0;
        for j = 1:k
            sum1 = sum1 + rou(k + 1 - j) * pp(k, j);
            sum2 = sum2 + rou(j) * pp(k, j);
        end
        pp(k + 1, k + 1) = (rou(k + 1) - sum1) / (1 - sum2);
        a(k + 1) = pp(k + 1, k + 1);
        for j = 1:k
            pp(k + 1, j) = pp(k, j) - pp(k + 1, k + 1) * pp(k, k - j + 1);
        end
    end
    
    yuzhi = 2 / sqrt(N);
    temp = [];
    temp(1, 1:21) = yuzhi;
    temp(2, 1:21) = -yuzhi;
    clf;
end
